# Supplementary material for: All trans-retinoic acid modulates hyperoxia-induced suppression of NF-kB-dependent Wnt signaling in alveolar A549 epithelial cells
Source: PLoS One. 2022 Aug 10;17(8):e0272769. doi: 10.1371/journal.pone.0272769 (PMC9365139; doi:10.1371/journal.pone.0272769)
Supplement: S5 Table — KEGG pathways associated with the differentially expressed genes of hyperoxia-exposed cells treated with ATRA, as generated by GAGE. (CSV) [file pone.0272769.s005.csv]

	greater.p.geomean	greater.stat.mean	greater.p.val	greater.q.val	greater.set.size	greater.exp1	less.p.geomean	less.stat.mean	less.p.val	less.q.val	less.set.size	less.exp1	stats.stat.mean	stats.exp1
hsa04142 Lysosome	0.037869108	1.843251189	0.037869108	0.68164394	20	0.037869108	0.03247116	-1.962523768	0.03247116	0.348899248	13	0.03247116	1.843251189	1.843251189
hsa04520 Adherens junction	0.130051788	1.167081856	0.130051788	0.895183072	10	0.130051788	0.038929167	-1.868027426	0.038929167	0.348899248	11	0.038929167	1.167081856	1.167081856
hsa04145 Phagosome	0.177552312	0.944763218	0.177552312	0.895183072	12	0.177552312	0.058149875	-1.643595349	0.058149875	0.348899248	11	0.058149875	0.944763218	0.944763218
hsa04310 Wnt signaling pathway	0.237083695	0.727181732	0.237083695	0.895183072	13	0.237083695	0.154879945	-1.047163822	0.154879945	0.687670586	11	0.154879945	0.727181732	0.727181732
hsa04512 ECM-receptor interaction	0.306720161	0.514349468	0.306720161	0.895183072	10	0.306720161	0.191019607	-0.899093967	0.191019607	0.687670586	10	0.191019607	0.514349468	0.514349468
hsa04020 Calcium signaling pathway	0.355006372	0.377253206	0.355006372	0.895183072	11	0.355006372	0.322084718	-0.466305756	0.322084718	0.739925223	17	0.322084718	0.377253206	0.377253206
hsa04910 Insulin signaling pathway	0.401059296	0.253433492	0.401059296	0.895183072	13	0.401059296	0.403211285	-0.246972328	0.403211285	0.739925223	18	0.403211285	0.253433492	0.253433492
hsa04144 Endocytosis	0.547823475	-0.121507588	0.547823475	0.895183072	13	0.547823475	0.408271002	-0.235075105	0.408271002	0.739925223	11	0.408271002	-0.121507588	-0.121507588
hsa04380 Osteoclast differentiation	0.5588718	-0.149840874	0.5588718	0.895183072	12	0.5588718	0.410496993	-0.228635384	0.410496993	0.739925223	15	0.410496993	-0.149840874	-0.149840874
hsa04810 Regulation of actin cytoskeleton	0.589503007	-0.228635384	0.589503007	0.895183072	15	0.589503007	0.4411282	-0.149840874	0.4411282	0.739925223	12	0.4411282	-0.228635384	-0.228635384
hsa00010 Glycolysis / Gluconeogenesis	0.591728998	-0.235075105	0.591728998	0.895183072	11	0.591728998	0.452176525	-0.121507588	0.452176525	0.739925223	13	0.452176525	-0.235075105	-0.235075105
hsa04510 Focal adhesion	0.596788715	-0.246972328	0.596788715	0.895183072	18	0.596788715	0.598940704	0.253433492	0.598940704	0.891359793	13	0.598940704	-0.246972328	-0.246972328
hsa04010 MAPK signaling pathway	0.677915282	-0.466305756	0.677915282	0.938651929	17	0.677915282	0.644993628	0.377253206	0.644993628	0.891359793	11	0.644993628	-0.466305756	-0.466305756
hsa04722 Neurotrophin signaling pathway	0.808980393	-0.899093967	0.808980393	0.96752884	10	0.808980393	0.693279839	0.514349468	0.693279839	0.891359793	10	0.693279839	-0.899093967	-0.899093967
hsa04110 Cell cycle	0.845120055	-1.047163822	0.845120055	0.96752884	11	0.845120055	0.762916305	0.727181732	0.762916305	0.915499566	13	0.762916305	-1.047163822	-1.047163822
hsa04120 Ubiquitin mediated proteolysis	0.941850125	-1.643595349	0.941850125	0.96752884	11	0.941850125	0.822447688	0.944763218	0.822447688	0.921121636	12	0.822447688	-1.643595349	-1.643595349
hsa04012 ErbB signaling pathway	0.961070833	-1.868027426	0.961070833	0.96752884	11	0.961070833	0.869948212	1.167081856	0.869948212	0.921121636	10	0.869948212	-1.868027426	-1.868027426
hsa03013 RNA transport	0.96752884	-1.962523768	0.96752884	0.96752884	13	0.96752884	0.962130892	1.843251189	0.962130892	0.962130892	20	0.962130892	-1.962523768	-1.962523768
