# Supplementary material for: All trans-retinoic acid modulates hyperoxia-induced suppression of NF-kB-dependent Wnt signaling in alveolar A549 epithelial cells
Source: PLoS One. 2022 Aug 10;17(8):e0272769. doi: 10.1371/journal.pone.0272769 (PMC9365139; doi:10.1371/journal.pone.0272769)
Supplement: S6 Table — A549 cells were exposed to hyperoxia in the presence or absence of ATRA, as described in Materials and Methods. RNA was isolated and sequenced, followed by analysis of the differentially expressed genes with DESeq2. (CSV) [file pone.0272769.s006.csv]

GeneSymbol	baseMean	log2FoldChange	lfcSE	stat	pvalue	padj
RPS29	2896.017019	-2.281607131	0.12662291	-18.0189125	1.38E-72	1.33E-68
CYP24A1	5134.582052	1.842926814	0.113010712	16.30754091	8.72E-60	4.20E-56
TNFAIP2	3167.338539	1.471929218	0.098249118	14.98160242	9.69E-51	3.11E-47
STRA6	1074.853655	1.868627084	0.138059886	13.5349024	9.73E-42	2.34E-38
TFPI2	2161.993214	1.655074795	0.131364669	12.59908626	2.14E-36	4.11E-33
DHRS3	595.2186465	1.864324322	0.150243726	12.4086667	2.35E-35	3.76E-32
EPB41L1	1211.081101	1.270440924	0.11425643	11.1192072	1.01E-28	1.39E-25
ELF3	828.1808168	1.679171679	0.154030099	10.90158154	1.13E-27	1.36E-24
CEACAM6	315.987993	2.229989183	0.219854554	10.14302022	3.56E-24	3.80E-21
PTPRJ	1419.016359	0.956092607	0.095295132	10.03296374	1.09E-23	1.05E-20
TGFBI	3493.227027	1.177309672	0.120165655	9.797389029	1.16E-22	1.01E-19
KYNU	1294.394528	-1.081243069	0.110758786	-9.762142627	1.64E-22	1.31E-19
RSPO3	640.8449374	-1.183877732	0.121480939	-9.745378477	1.93E-22	1.43E-19
SCD	6757.77559	0.872670897	0.091713372	9.515198004	1.81E-21	1.25E-18
BTBD11	947.3017703	1.307645179	0.138621792	9.43318626	3.98E-21	2.55E-18
NAMPT	673.9220295	-1.201338675	0.128232727	-9.368424897	7.36E-21	4.43E-18
WNT7B	930.7252011	1.341383607	0.144473025	9.284664792	1.62E-20	9.18E-18
CYP26B1	1631.354253	4.131201585	0.445912217	9.264607309	1.96E-20	1.05E-17
PLOD2	1996.760467	-0.865330202	0.095721331	-9.040097881	1.57E-19	7.93E-17
CCN5	269.0054651	1.603845512	0.180642098	8.878581095	6.77E-19	3.26E-16
MFGE8	1205.475597	1.197512639	0.135297621	8.850951174	8.68E-19	3.98E-16
RHCG	280.0729908	1.731553466	0.198571878	8.720033695	2.78E-18	1.22E-15
LRP1	1341.582134	0.910890762	0.107251864	8.493006323	2.01E-17	8.42E-15
ITGB4	568.6348858	1.206764787	0.144938721	8.326034467	8.36E-17	3.35E-14
PTGR1	2778.045922	-0.863632832	0.104596428	-8.256809989	1.50E-16	5.76E-14
IFFO2	370.2666765	1.432745142	0.174134782	8.227794138	1.91E-16	7.06E-14
MPRIP	2120.966404	0.779547104	0.095315522	8.178595549	2.87E-16	1.02E-13
KRT7	9493.853835	0.69412486	0.085642922	8.104871306	5.28E-16	1.81E-13
CAVIN2	308.9252636	1.305276377	0.162248014	8.044945156	8.63E-16	2.86E-13
VSIR	488.1123403	1.142166951	0.14251248	8.01450475	1.11E-15	3.55E-13
C1R	234.3146146	1.77861295	0.222841891	7.981501767	1.45E-15	4.49E-13
NRP2	547.4013415	1.316250903	0.166515507	7.904674603	2.69E-15	8.08E-13
TM4SF1	844.1231226	-0.993329442	0.125960794	-7.886020781	3.12E-15	9.09E-13
PSAP	7120.26261	0.757823694	0.097319072	7.787000847	6.86E-15	1.94E-12
AHNAK	6908.371896	-0.74112363	0.095481456	-7.761964054	8.36E-15	2.30E-12
IGFBP3	1654.313594	0.758744272	0.098011667	7.741366904	9.84E-15	2.63E-12
PFKFB3	1884.495166	0.754495689	0.098018195	7.697506481	1.39E-14	3.61E-12
LDHA	4906.837223	-0.789589001	0.102646193	-7.692335935	1.44E-14	3.66E-12
IGF2	120.2454644	-1.957969751	0.255541551	-7.662040646	1.83E-14	4.51E-12
KRT8	7813.104806	1.012639515	0.132369391	7.65010327	2.01E-14	4.83E-12
KRT7-AS	3893.121493	0.668478536	0.088286432	7.571701805	3.68E-14	8.64E-12
KRT80	609.8613595	0.98231933	0.130504954	7.527065475	5.19E-14	1.19E-11
GLS	667.8825946	-0.927653142	0.123563368	-7.507509386	6.03E-14	1.35E-11
INS-IGF2	116.9254261	-1.954753271	0.261698329	-7.469490848	8.05E-14	1.76E-11
ID1	705.5489516	1.035930795	0.140550854	7.370505144	1.70E-13	3.63E-11
SLC7A5	9668.830417	0.610769968	0.083672907	7.299495035	2.89E-13	6.04E-11
GPRC5B	504.0530388	1.013290213	0.139804425	7.247912285	4.23E-13	8.66E-11
MYADM	1030.304704	0.979580681	0.138259771	7.085073796	1.39E-12	2.79E-10
GPRC5A	3050.213694	0.578255176	0.081691317	7.07853904	1.46E-12	2.86E-10
ASPH	4666.617468	-0.59556252	0.084586966	-7.040830838	1.91E-12	3.68E-10
SLC6A6	1885.491536	-0.82439929	0.117137577	-7.037872167	1.95E-12	3.68E-10
ALDH4A1	204.1699519	1.547753743	0.220484039	7.019799479	2.22E-12	4.11E-10
GRN	1003.318328	0.924496729	0.131859946	7.011202084	2.36E-12	4.29E-10
TTYH3	1116.225282	0.83851601	0.119776631	7.000664533	2.55E-12	4.54E-10
TGM2	2513.760849	0.702017511	0.100823213	6.962855974	3.33E-12	5.83E-10
NCEH1	753.6426342	-0.953084702	0.137049498	-6.954310031	3.54E-12	6.09E-10
COTL1	2433.449446	-0.73511911	0.106314643	-6.91456123	4.69E-12	7.92E-10
AKR1B1	6410.783536	-0.745025979	0.108062143	-6.894421688	5.41E-12	8.97E-10
NEDD4	957.8226039	-1.007328579	0.146185819	-6.890740721	5.55E-12	9.05E-10
IRS1	649.5922826	0.892026126	0.129776264	6.873569143	6.26E-12	1.00E-09
TNS3	2483.959286	0.587096942	0.086931038	6.75359409	1.44E-11	2.27E-09
IGFBP6	378.1350826	1.093647867	0.163006379	6.709233554	1.96E-11	2.99E-09
MELTF	674.4367979	0.928411655	0.138340772	6.711048653	1.93E-11	2.99E-09
LOXL2	1502.279447	0.829446214	0.123716465	6.704412503	2.02E-11	3.04E-09
CHP1	839.0792936	0.929091164	0.139903454	6.640945151	3.12E-11	4.61E-09
CORO1C	931.5035878	-0.711292922	0.107794362	-6.598609686	4.15E-11	6.05E-09
LGALS3BP	720.5829695	0.787776547	0.119529976	6.590619156	4.38E-11	6.29E-09
CTSD	1709.246414	0.896382386	0.136834629	6.550844572	5.72E-11	8.09E-09
PTGES	125.8629514	1.784222655	0.27276953	6.541136236	6.11E-11	8.51E-09
PTPRS	771.3582378	0.780262201	0.120747634	6.461925402	1.03E-10	1.42E-08
ANXA2	11640.00421	-0.58414986	0.090949133	-6.422819432	1.34E-10	1.79E-08
CNTN1	593.9866258	1.149255306	0.178874488	6.424925749	1.32E-10	1.79E-08
RAB3B	514.4285264	-0.931926565	0.145449291	-6.407226601	1.48E-10	1.95E-08
SACS	562.0846856	-0.854761334	0.134399313	-6.359863857	2.02E-10	2.63E-08
SLC27A2	259.4840121	1.316796402	0.208152412	6.326116473	2.51E-10	3.22E-08
FRMD6	322.832367	-1.255899574	0.198849862	-6.315818196	2.69E-10	3.40E-08
CCT2	809.1498696	-0.832245241	0.132002555	-6.304766142	2.89E-10	3.61E-08
TNPO1	3725.116501	-0.541923474	0.086192102	-6.287391327	3.23E-10	3.98E-08
GRIP2	2403.613	-0.759890371	0.121932284	-6.232068725	4.60E-10	5.61E-08
HMGA2	228.5797325	-1.2856423	0.207948319	-6.182508738	6.31E-10	7.59E-08
NFKB2	657.4303366	-1.023981258	0.165786156	-6.176518499	6.55E-10	7.78E-08
ITGB5	1525.501205	0.621993282	0.101056389	6.154912976	7.51E-10	8.81E-08
GSTP1	940.8848807	0.650255174	0.106118528	6.127630913	8.92E-10	1.03E-07
TBC1D2	216.5204924	1.219588798	0.199359137	6.117546549	9.50E-10	1.09E-07
EIF4A1	3222.882227	-0.632574699	0.103512261	-6.111108927	9.89E-10	1.12E-07
MEGF8	783.0333215	0.955079806	0.156620174	6.098063742	1.07E-09	1.20E-07
ODC1	1025.244701	-0.643622417	0.10574581	-6.086505125	1.15E-09	1.28E-07
C3	130.7021459	1.790889614	0.294379316	6.08361225	1.18E-09	1.28E-07
NOTCH3	245.2905636	1.227789119	0.202006369	6.077972318	1.22E-09	1.32E-07
AKAP12	769.7317219	0.740229299	0.122334139	6.050880832	1.44E-09	1.54E-07
GAPDH	16002.07205	-0.5277636	0.08782088	-6.009545784	1.86E-09	1.97E-07
CYP2S1	678.9042905	1.855461803	0.309179654	6.00124161	1.96E-09	2.05E-07
TP53I11	454.2933627	0.836700496	0.140029272	5.975182808	2.30E-09	2.38E-07
GPRIN3	356.7122105	0.875550694	0.149567001	5.853902838	4.80E-09	4.91E-07
PLXNB2	1968.739411	0.555402267	0.095190989	5.83460971	5.39E-09	5.46E-07
TFPI	678.4180332	0.776522391	0.133422988	5.820004496	5.88E-09	5.90E-07
PDLIM1	518.6175353	0.988818982	0.170365879	5.804090513	6.47E-09	6.42E-07
SYNE1	617.8450529	-0.861779632	0.149288107	-5.77259402	7.81E-09	7.66E-07
SFRP4	77.5427163	2.260820542	0.392289678	5.763140528	8.26E-09	8.02E-07
CLMN	289.4118224	1.381002677	0.240175824	5.749965388	8.93E-09	8.59E-07
SENP3-EIF4A1	3637.23793	-0.548794396	0.096555882	-5.683697206	1.32E-08	1.26E-06
FDXR	852.6561271	0.608495413	0.10750999	5.659896482	1.51E-08	1.43E-06
PFN1	6105.033601	-0.518233901	0.091686794	-5.652219695	1.58E-08	1.48E-06
SEMA3C	710.473511	-0.691761558	0.122445753	-5.649534914	1.61E-08	1.49E-06
EEF1A1	3059.171357	-0.526205617	0.093562125	-5.624130658	1.86E-08	1.71E-06
ABL2	809.7680835	-0.660967971	0.11814018	-5.594777093	2.21E-08	2.00E-06
VTN	74.39864492	2.241635514	0.402144798	5.574199954	2.49E-08	2.24E-06
ANXA4	1022.101612	0.718212742	0.128918327	5.571067831	2.53E-08	2.26E-06
TNS4	111.5963054	1.763410287	0.318054994	5.544356534	2.95E-08	2.60E-06
CA8	191.9368468	-1.214923363	0.21930845	-5.539792752	3.03E-08	2.65E-06
LBH	376.070913	1.019223663	0.184555261	5.522593386	3.34E-08	2.89E-06
PRDX1	1953.548755	-0.483705908	0.088631899	-5.457469737	4.83E-08	4.15E-06
NEDD9	466.368588	0.889030405	0.163940494	5.422884758	5.86E-08	4.99E-06
CRIP1	313.8941969	1.079246891	0.200128764	5.392762473	6.94E-08	5.85E-06
MUC5AC	528.8518628	0.769075139	0.142838676	5.38422197	7.28E-08	6.09E-06
TPP1	585.5917656	0.788085421	0.146777311	5.369259141	7.91E-08	6.56E-06
GAA	641.8772182	0.644962265	0.120159921	5.367532349	7.98E-08	6.56E-06
FTL	40206.25754	-0.626786666	0.117378636	-5.339870066	9.30E-08	7.58E-06
EPS8L2	726.8837095	0.714208102	0.134365454	5.315414625	1.06E-07	8.53E-06
JUP	1203.801049	0.735005804	0.138240272	5.316871794	1.06E-07	8.53E-06
CTSB	1934.653713	0.545199095	0.102627412	5.312412017	1.08E-07	8.60E-06
AKR1B10	11254.52766	-0.461998576	0.086998978	-5.310390816	1.09E-07	8.63E-06
CXCL5	299.8115356	-0.941649507	0.177611629	-5.301733401	1.15E-07	8.97E-06
CYBA	345.3107874	0.841356476	0.158910341	5.294535708	1.19E-07	9.26E-06
EGFR	3424.355356	-0.432485376	0.081971601	-5.27603916	1.32E-07	1.02E-05
TNFRSF10D	432.0727591	-0.89327001	0.169650257	-5.265361965	1.40E-07	1.07E-05
DHCR24	275.0751515	1.078859114	0.205042592	5.261634198	1.43E-07	1.08E-05
SPAG9	855.1615108	-0.56073798	0.106954453	-5.242773577	1.58E-07	1.19E-05
MMP7	180.4204603	1.201002499	0.229521671	5.232632254	1.67E-07	1.25E-05
ABCG2	195.7447826	1.114128661	0.213582624	5.216382485	1.82E-07	1.34E-05
ERRFI1	574.377617	-0.806328182	0.154584111	-5.216112939	1.83E-07	1.34E-05
HEATR5A	278.5049255	0.883273911	0.17021801	5.18907437	2.11E-07	1.54E-05
NPM1	1876.944463	-0.672314177	0.129715409	-5.182993912	2.18E-07	1.58E-05
ENO1	7187.38773	-0.436399748	0.08431688	-5.175710348	2.27E-07	1.63E-05
GPX2	1589.293052	0.5915902	0.114869033	5.15012781	2.60E-07	1.85E-05
LAMC2	218.1586139	-1.12233904	0.21906348	-5.123350735	3.00E-07	2.12E-05
OSGIN1	625.3779356	-0.8916564	0.174515522	-5.109324307	3.23E-07	2.27E-05
MBTPS1	329.5197611	0.848079725	0.166337039	5.098562122	3.42E-07	2.39E-05
NDST1	1037.577956	0.611488483	0.119994417	5.095974458	3.47E-07	2.40E-05
PINK1-AS	428.6503657	0.706425215	0.139338684	5.069842745	3.98E-07	2.74E-05
LHFPL2	617.0281837	0.628297737	0.1241512	5.060746408	4.18E-07	2.85E-05
ANXA2P2	471.8478985	-0.737728242	0.145979511	-5.053642361	4.33E-07	2.94E-05
DDIT4	266.1077373	1.051211632	0.208356813	5.045247217	4.53E-07	3.05E-05
MLEC	1233.937644	0.565336461	0.11223056	5.037277364	4.72E-07	3.15E-05
EIF1	3730.018965	-0.397231244	0.079023683	-5.026736688	4.99E-07	3.31E-05
SRXN1	2272.025419	-0.553929496	0.110295436	-5.022234077	5.11E-07	3.37E-05
GALNT12	54.1884663	2.113116671	0.422603433	5.000235455	5.73E-07	3.75E-05
F11R	176.8906395	1.051634036	0.210784851	4.989134808	6.07E-07	3.94E-05
DOCK5	1814.195753	0.620719501	0.125022604	4.964858183	6.88E-07	4.44E-05
ALDH3B1	1090.845333	0.542003923	0.109352774	4.95647164	7.18E-07	4.60E-05
MKLN1	699.43125	-0.68829466	0.138969853	-4.952834325	7.31E-07	4.66E-05
SLC29A3	121.1494469	1.327832529	0.269210537	4.932320055	8.13E-07	5.14E-05
CMIP	1170.815971	0.643140055	0.130542864	4.926658091	8.36E-07	5.26E-05
PBX1	357.3267049	0.964410634	0.195982359	4.920905336	8.61E-07	5.38E-05
NOLC1	831.412388	-0.539368624	0.109730229	-4.915405966	8.86E-07	5.50E-05
PCK2	98.80331927	1.700365175	0.346504947	4.907188746	9.24E-07	5.70E-05
UNC93B1	149.5009526	1.351757163	0.275997246	4.897719745	9.70E-07	5.94E-05
MSN	2011.993204	-0.465801262	0.095198367	-4.892954343	9.93E-07	6.05E-05
C16orf72	451.3196403	-0.685379188	0.140266254	-4.886272839	1.03E-06	6.22E-05
ALDH1A3	269.7950948	0.993081689	0.203961109	4.868975737	1.12E-06	6.70E-05
PRAG1	399.6350292	0.771337331	0.158411531	4.869199381	1.12E-06	6.70E-05
CALR	1155.342731	0.512191795	0.105297466	4.864236665	1.15E-06	6.82E-05
CLDN1	836.671873	-0.574946471	0.118314827	-4.859462571	1.18E-06	6.90E-05
TMEM120B	1434.369128	0.452807137	0.093169232	4.860050105	1.17E-06	6.90E-05
LXN	105.0206704	1.617018589	0.334087386	4.840106686	1.30E-06	7.57E-05
SHC1	1908.009193	-0.509948365	0.105965101	-4.812418072	1.49E-06	8.64E-05
ADM	500.9945216	-0.670690247	0.139438961	-4.809919997	1.51E-06	8.70E-05
BTBD2	249.0948069	0.910898766	0.189472633	4.807547946	1.53E-06	8.70E-05
IGFL2	472.8383861	0.697802411	0.145131267	4.808077701	1.52E-06	8.70E-05
CALM3	1128.091744	0.505464015	0.105252081	4.802413506	1.57E-06	8.82E-05
TM7SF3	1101.782338	0.546277996	0.113731675	4.803217713	1.56E-06	8.82E-05
RHOF	781.4047041	0.533477108	0.111122804	4.800788774	1.58E-06	8.84E-05
BCL3	196.7432971	1.068392578	0.222870194	4.793788528	1.64E-06	9.10E-05
MKNK2	247.1111516	0.848080403	0.177024446	4.790753034	1.66E-06	9.13E-05
RPPH1	15031.84043	0.695255361	0.145102446	4.791479251	1.66E-06	9.13E-05
PARP2	30557.46217	0.711724079	0.148884446	4.780378999	1.75E-06	9.56E-05
LRP5	377.913316	0.711980885	0.149039418	4.77713141	1.78E-06	9.66E-05
LDHB	2230.73833	-0.459633351	0.096252715	-4.775276724	1.79E-06	9.70E-05
FTH1	29994.4115	-0.523765578	0.110114028	-4.756574514	1.97E-06	0.000105823
SMAD3	2999.993629	0.425868472	0.090106729	4.726267129	2.29E-06	0.000122219
S100A4	1726.766633	-0.480096533	0.101648761	-4.723092831	2.32E-06	0.000123457
PKDCC	98.22058612	1.506859175	0.319339217	4.718678739	2.37E-06	0.000125473
LITAF	1381.925092	0.579845535	0.123107776	4.710064272	2.48E-06	0.000130179
GAS5	447.5746004	-0.908896358	0.193868766	-4.688204178	2.76E-06	0.000144098
TSKU	1626.078345	1.61338641	0.344700481	4.680545865	2.86E-06	0.000148778
NRIP1	479.8416907	0.610834566	0.130732411	4.672403428	2.98E-06	0.000153969
MMACHC	1240.934633	-0.565584132	0.121322969	-4.661805908	3.13E-06	0.000161249
AGFG2	111.9355149	1.328775047	0.285413172	4.655619213	3.23E-06	0.000165284
SLC52A1	104.9809962	1.451539258	0.312151064	4.65011793	3.32E-06	0.000168857
IL6ST	1410.855035	-0.571619047	0.122965339	-4.648619299	3.34E-06	0.000169193
SLC26A2	304.6871871	-0.925286046	0.19999405	-4.626567879	3.72E-06	0.00018725
MMP24OS	332.9864588	0.776717264	0.168001557	4.623274199	3.78E-06	0.000189258
SQSTM1	16668.53944	-0.659044274	0.142871249	-4.612854426	3.97E-06	0.000197971
PKM	17585.15042	-0.395194625	0.085975888	-4.596575117	4.29E-06	0.000212975
TPM4	1328.509253	0.550261205	0.119739085	4.595502018	4.32E-06	0.000212976
EIF5	1737.895247	-0.420757267	0.091666533	-4.590085983	4.43E-06	0.000217463
VIM	4161.091759	-0.55966681	0.122227938	-4.578877956	4.67E-06	0.000228281
PCDH1	100.9223398	1.487475145	0.325271989	4.573019493	4.81E-06	0.000233574
IDH1	481.8192241	0.739525455	0.161759219	4.57176698	4.84E-06	0.000233794
TXN	1069.994752	-0.51202674	0.112082005	-4.568322456	4.92E-06	0.00023648
SREBF1	724.399405	0.682043988	0.149569523	4.560046543	5.11E-06	0.000244771
CTSL	2199.55153	0.455700224	0.100383939	4.539573042	5.64E-06	0.000265815
ECT2	427.1272759	-0.866385095	0.190834537	-4.5399806	5.63E-06	0.000265815
MAP7D1	1013.718433	-0.523460014	0.11530667	-4.539720152	5.63E-06	0.000265815
JDP2	104.2353577	1.308173241	0.288848151	4.528930636	5.93E-06	0.000278196
RPL41	535.2493344	-0.669008808	0.147827285	-4.52561114	6.02E-06	0.000281227
STS	145.8340877	1.261950453	0.27961164	4.513225745	6.38E-06	0.000296728
LOC101927751	320.3853896	0.909594091	0.202004226	4.502846848	6.70E-06	0.000310103
DYNC1H1	6011.063435	-0.408215109	0.090917439	-4.489953915	7.12E-06	0.000327902
KRT19	211.1080852	0.993023012	0.221634042	4.480462497	7.45E-06	0.000339579
SLC7A11	2267.910872	-0.44805473	0.099990229	-4.480985129	7.43E-06	0.000339579
HCN2	125.4887892	1.131915275	0.252956918	4.474735406	7.65E-06	0.000345534
NADSYN1	366.9958167	0.677081818	0.151288549	4.475433346	7.63E-06	0.000345534
ANXA11	742.5542527	0.537100534	0.12012648	4.471125227	7.78E-06	0.000349777
LTBP3	561.1185688	0.588658576	0.131766291	4.467444375	7.92E-06	0.000354193
KLF6	150.9299477	-1.02509801	0.229546105	-4.465760852	7.98E-06	0.000355337
VIM-AS1	3222.119155	-0.533474333	0.119993287	-4.445868166	8.75E-06	0.00038807
TNFRSF1A	953.8739662	0.454137534	0.102214411	4.442989294	8.87E-06	0.000391497
HNRNPA2B1	2508.748326	-0.373120005	0.0842675	-4.42780435	9.52E-06	0.000418172
PRKCA	1023.113927	-0.433577005	0.098015401	-4.423559979	9.71E-06	0.000424538
DDR1	361.5489872	0.657709629	0.1489826	4.414674122	1.01E-05	0.000440353
BCAM	402.9931165	0.660834345	0.150002325	4.405494015	1.06E-05	0.000457353
SIPA1L3	2093.238202	0.410981882	0.093669331	4.387582102	1.15E-05	0.00049445
FHL2	188.1595121	1.023868489	0.233600865	4.382982433	1.17E-05	0.000502421
SOX4	236.1672414	0.834911518	0.190525247	4.382156849	1.18E-05	0.000502421
CAMSAP2	651.3189788	-0.53584981	0.122515574	-4.373728101	1.22E-05	0.000519916
TIMP2	1285.899869	0.541427511	0.124058208	4.3643022	1.28E-05	0.000540454
MAP3K20	578.6690203	-0.73484787	0.168728959	-4.355197082	1.33E-05	0.000560944
DPP7	293.5346899	0.896231865	0.205926994	4.352182534	1.35E-05	0.000566231
AKR1C3	4629.529424	-0.383801126	0.08825029	-4.349006991	1.37E-05	0.000571994
SEC23B	640.4290759	-0.592585909	0.136753879	-4.333229247	1.47E-05	0.000611923
AMBRA1	244.7825791	0.772229331	0.17825126	4.332251745	1.48E-05	0.000611998
LAMA3	546.7664609	0.526210059	0.121722263	4.32303874	1.54E-05	0.000635394
PAPSS2	364.0960499	0.647342756	0.14987573	4.319196681	1.57E-05	0.000643792
PITPNM1	203.9109792	0.969458953	0.224613329	4.316123888	1.59E-05	0.000650037
RAN	1356.602031	-0.469517362	0.108878728	-4.312296535	1.62E-05	0.000658593
DSTN	1562.184159	-0.411713169	0.095536794	-4.309472309	1.64E-05	0.000660415
FOSL1	700.0684146	-0.508580333	0.117981968	-4.310661558	1.63E-05	0.000660415
FRMD3	94.68428215	1.283955066	0.297977975	4.308892512	1.64E-05	0.000660415
ANGPTL4	173.3670602	0.980676739	0.227913361	4.302848836	1.69E-05	0.000675869
PSAT1	379.6650131	0.626490314	0.145704071	4.299744733	1.71E-05	0.000682561
PER1	156.1999328	-0.95305462	0.221765179	-4.297584599	1.73E-05	0.000686396
COL4A2	524.16734	0.651577358	0.151700812	4.295147464	1.75E-05	0.000691125
HERC4	367.0641612	-0.733613894	0.170905805	-4.292504252	1.77E-05	0.00069644
PLCD3	1174.394134	0.431383116	0.100517354	4.291628254	1.77E-05	0.00069644
DIO2	161.0774931	1.034154564	0.241460513	4.282913809	1.84E-05	0.00072135
ARNTL2	395.049633	-0.660586213	0.154442545	-4.277229526	1.89E-05	0.000737015
SPIRE1	237.9273909	-0.779363437	0.182290918	-4.275382692	1.91E-05	0.000740155
BRD2	1404.329577	-0.438569537	0.102693918	-4.270647624	1.95E-05	0.000751095
C1S	287.6822518	0.899843578	0.210720313	4.270321947	1.95E-05	0.000751095
FAM102A	680.6090866	0.603607349	0.141661458	4.260914425	2.04E-05	0.000780302
NBEAL2	251.2238205	0.893501399	0.210350956	4.247669777	2.16E-05	0.000824592
ALDOA	5022.49398	-0.418895538	0.098829662	-4.238560874	2.25E-05	0.000855371
TUBA1C	1069.034865	-0.492825453	0.116466653	-4.231472611	2.32E-05	0.000879307
UBE2L6	110.7167777	1.176793077	0.278535453	4.224931029	2.39E-05	0.000901692
ZMIZ1	783.6196046	0.668708396	0.158358948	4.222738296	2.41E-05	0.000906956
ETV6	296.9607494	0.713077849	0.169305157	4.211790486	2.53E-05	0.000944678
JUN	435.7563595	-0.598682072	0.142127868	-4.212277872	2.53E-05	0.000944678
TMEM106B	383.9691517	0.662350099	0.157307479	4.210544246	2.55E-05	0.000946237
PLXNB3	87.2504769	1.312975822	0.31193189	4.209174706	2.56E-05	0.000948329
LOC112694756	4912.070276	-0.41157227	0.097819609	-4.207461838	2.58E-05	0.000951882
EGLN2	532.038387	0.735964023	0.175061536	4.204030428	2.62E-05	0.000962748
LOC100507156	244.2621181	0.866157839	0.206080679	4.203003616	2.63E-05	0.00096345
CAPN5	109.1182826	1.245752411	0.296815446	4.197060595	2.70E-05	0.000985327
OSMR	808.9945407	-0.523383516	0.124892615	-4.190668248	2.78E-05	0.001009679
SDC1	1366.075314	0.397144653	0.094960072	4.182227788	2.89E-05	0.001043974
ATF5	741.5263936	-0.594983439	0.142688617	-4.1698031	3.05E-05	0.00109842
CASTOR2	325.0940604	0.723170956	0.173693341	4.163492683	3.13E-05	0.001125023
ATP2B1	872.8962368	-0.504498279	0.121694688	-4.145606423	3.39E-05	0.001207544
MYEOV	757.1941245	0.466347337	0.112490131	4.145673317	3.39E-05	0.001207544
KRT18	3418.066928	0.980676057	0.237076117	4.136545119	3.53E-05	0.001251573
CSF1	672.916485	0.580950938	0.140876017	4.123845558	3.73E-05	0.001317794
HCFC1R1	357.3951824	0.806212275	0.196140898	4.110373116	3.95E-05	0.001391976
CCDC85B	283.9036923	-0.778699553	0.189537394	-4.108421745	3.98E-05	0.001398664
KANSL3	633.5839791	0.470558299	0.114624591	4.105212463	4.04E-05	0.001413068
RN7SK	12388.71828	0.507910106	0.123813017	4.102235098	4.09E-05	0.001426194
TRIOBP	300.419726	0.780338895	0.190378055	4.098890991	4.15E-05	0.001441731
TFPT	103.0790326	-1.376616097	0.33606343	-4.096298413	4.20E-05	0.001452719
ABCA12	77.85321864	1.40219937	0.342739135	4.091156293	4.29E-05	0.001474704
TMCO6	154.1233012	0.948864666	0.231884844	4.091964992	4.28E-05	0.001474704
BASP1	1383.757594	-0.37719646	0.092464157	-4.079380292	4.52E-05	0.00152421
ISLR	55.05808504	2.122231946	0.520213455	4.079540671	4.51E-05	0.00152421
PTPN6	55.67867539	1.580393958	0.387271267	4.080844859	4.49E-05	0.00152421
TSC22D1	446.3252073	-0.638362651	0.15644124	-4.080526675	4.49E-05	0.00152421
YWHAG	1249.213015	-0.414367655	0.101544024	-4.080670017	4.49E-05	0.00152421
ARFGEF3	267.8689086	0.774519244	0.190147946	4.073245392	4.64E-05	0.001559467
LRP10	2063.781376	0.38409309	0.094341526	4.071304634	4.68E-05	0.00156704
LOC105372602	176.9450554	1.00197121	0.246274276	4.068517541	4.73E-05	0.001580392
TGFB2	509.0336097	0.56255911	0.138304993	4.067525673	4.75E-05	0.00158164
EREG	1068.447763	-1.182161625	0.290713783	-4.066410661	4.77E-05	0.001583743
SDC3	203.2296631	0.797922954	0.196608149	4.05844293	4.94E-05	0.001633119
RAB10	1765.626484	-0.397809151	0.098059914	-4.056796841	4.98E-05	0.001639035
MBOAT7	719.2418788	0.48889587	0.120747441	4.048912884	5.15E-05	0.001689446
ZBTB40	388.8324962	-0.640788891	0.158636112	-4.039363305	5.36E-05	0.001753736
MANSC1	85.47599792	1.348033913	0.333956219	4.036558794	5.42E-05	0.001768806
SEPT9	1371.860413	0.428502773	0.106238831	4.033391264	5.50E-05	0.001786773
CES1	112.9765525	1.143976599	0.284077551	4.026986977	5.65E-05	0.001829943
FGD6	928.851134	-0.405492991	0.100728863	-4.025588881	5.68E-05	0.001834673
SNHG29	2460.143995	-0.33566727	0.083530145	-4.018516559	5.86E-05	0.001884288
LOC105379189	72.26441903	1.579555124	0.394175148	4.007241782	6.14E-05	0.001969918
FUCA1	62.38069315	1.47696487	0.369180426	4.000658658	6.32E-05	0.002018807
SAMD4A	308.4436513	-0.642415898	0.160613862	-3.999753756	6.34E-05	0.002019831
ATOH8	145.667821	2.302342002	0.576782992	3.991695377	6.56E-05	0.002082829
EIF4EBP1	166.7189766	0.888677784	0.222723576	3.99004811	6.61E-05	0.002090448
SLC6A9	90.48121938	1.210839507	0.304209318	3.980284082	6.88E-05	0.002171059
MID1	909.0933794	0.485246153	0.12195272	3.978969483	6.92E-05	0.002175963
IER5L	213.9930268	0.893842444	0.225359191	3.966301264	7.30E-05	0.002287385
BHLHE40	957.7541054	0.451271325	0.113908248	3.961708952	7.44E-05	0.002316746
SLC23A2	579.8867065	0.470460006	0.118737663	3.9621801	7.43E-05	0.002316746
TAX1BP3	791.1862114	0.485042238	0.122571403	3.957221875	7.58E-05	0.002353067
ZNF385A	208.1151807	0.897402189	0.2269435	3.954297821	7.68E-05	0.002374369
ADA	174.0407937	0.870948397	0.220724431	3.945863143	7.95E-05	0.002451652
CCDC86	476.4170968	-0.576718743	0.146704571	-3.931157274	8.45E-05	0.002589984
FAM83H	749.838305	0.510436953	0.12982856	3.931623003	8.44E-05	0.002589984
RSPRY1	251.4547149	-0.674614544	0.171680044	-3.929487263	8.51E-05	0.002599757
CRIM1	2785.101707	-0.390388694	0.099472641	-3.924583587	8.69E-05	0.002628253
TFE3	1231.133743	-0.468433753	0.1193545	-3.924726368	8.68E-05	0.002628253
VPS13D	296.8740216	0.702106336	0.178863432	3.925376633	8.66E-05	0.002628253
RARB	92.71427071	1.218883651	0.311077966	3.918257751	8.92E-05	0.002689719
RIN3	310.7401776	0.655838355	0.16762986	3.912419634	9.14E-05	0.00274699
FAT1	3940.542283	-0.338843452	0.086664212	-3.909842885	9.24E-05	0.002759212
SPATS2L	557.427151	0.589890516	0.150864127	3.910078081	9.23E-05	0.002759212
C1RL	167.399998	0.952751729	0.243928422	3.905865992	9.39E-05	0.002796309
CD38	86.98273616	1.583111218	0.406382575	3.895617859	9.79E-05	0.00290823
AKR1C1	1795.183977	-0.367535594	0.094441949	-3.891656179	9.96E-05	0.002947043
RAB11FIP1	180.9241084	0.773303774	0.198968886	3.886556276	0.000101676	0.003000388
AHCYL1	601.2741822	0.477558387	0.122999787	3.882595229	0.000103348	0.003040377
RAB4B-EGLN2	595.6335912	0.646959645	0.166774443	3.879249323	0.000104779	0.003073101
DDX3X	2169.396393	-0.328554859	0.084765692	-3.876035801	0.000106172	0.003104484
SERPINE1	10380.62061	-0.371211906	0.095842198	-3.873157286	0.000107434	0.003123504
TCIRG1	399.3454166	0.543127156	0.140231607	3.873072312	0.000107472	0.003123504
RALGDS	148.6450189	0.936814676	0.242064879	3.870097475	0.000108792	0.003142876
SBDSP1	122.94226	-0.922704887	0.238405239	-3.87032135	0.000108692	0.003142876
NAV3	446.5610082	-0.549607915	0.142092456	-3.867959851	0.00010975	0.003161055
PLEKHG6	55.94804466	1.465454985	0.379704188	3.859464894	0.000113636	0.003263207
RNPEPL1	408.7621519	0.616461797	0.160015542	3.852512012	0.000116912	0.003347309
SFN	606.7471864	-0.647214801	0.168093361	-3.85032935	0.000117959	0.00336726
C9orf16	95.38092213	1.206099213	0.313492401	3.847299677	0.000119427	0.003399072
DRAM1	389.7656404	0.616059485	0.160261949	3.844078329	0.000121006	0.003424668
LIMK1	316.6837579	0.669577545	0.174187079	3.844013852	0.000121038	0.003424668
CYB5B	661.3456239	0.477117719	0.124487063	3.832669087	0.00012676	0.003576056
CASTOR3	162.5582207	0.968747989	0.252814226	3.831857113	0.00012718	0.003577391
ENC1	371.1903706	-0.653074414	0.170579005	-3.828574411	0.000128888	0.003614867
LGMN	212.7643971	0.792010199	0.206991964	3.826284761	0.000130092	0.003638032
IER3	309.5261981	-0.704424396	0.184884373	-3.810080781	0.000138921	0.003873692
ASCC3	748.6642347	-0.460553708	0.120970151	-3.807168172	0.000140567	0.003896887
MED1	823.632397	-0.55734383	0.146420404	-3.806462853	0.000140968	0.003896887
PTGIR	621.3060179	0.559599982	0.147008234	3.806589374	0.000140896	0.003896887
DNAJB1	499.0074958	0.597286618	0.157011519	3.804094272	0.000142324	0.003923085
ITPK1	244.7147847	0.667471216	0.175633002	3.80037469	0.000144477	0.003971066
ZNF146	1099.180371	-0.398359933	0.105115216	-3.78974564	0.000150802	0.004133082
ARAP1	471.4552535	0.637622511	0.168312571	3.788323762	0.000151667	0.004144994
CAPN1	683.1866208	0.467842547	0.123873496	3.776776817	0.000158871	0.004329572
ALDH1A1	14657.62628	0.47729321	0.12646094	3.774234241	0.0001605	0.004349321
TMEM8A	293.5856512	0.611886561	0.162101636	3.774709354	0.000160194	0.004349321
NCOR2	2100.812486	0.434033059	0.11507055	3.77188654	0.000162018	0.004378125
CLCN7	391.5209098	0.540382496	0.143617585	3.762648535	0.000168123	0.004530384
RSL1D1	636.9204392	-0.474313448	0.126095384	-3.761544889	0.000168867	0.004537714
S100A6	1740.534917	-0.402573073	0.107080741	-3.759528264	0.000170234	0.004561703
FLG	77.86767986	1.304354646	0.347175158	3.757050629	0.000171928	0.00458511
PTPRU	242.0307856	0.701681528	0.186773556	3.756856934	0.000172061	0.00458511
CCDC80	124.5890666	1.181010796	0.314471127	3.755546037	0.000172964	0.004596446
CTSH	106.77019	1.07796159	0.287256652	3.752607937	0.000175004	0.004637859
GIT1	562.843639	0.548090138	0.146341037	3.745293514	0.000180183	0.004761979
F5	100.3318669	1.383762399	0.370343549	3.736429062	0.000186652	0.004902221
INTS1	702.9585826	0.434481765	0.116272917	3.736740911	0.000186421	0.004902221
MLPH	894.3123276	0.485060495	0.129836403	3.735936032	0.000187018	0.004902221
PTGS2	236.1094153	-0.648969163	0.173778755	-3.734456268	0.000188121	0.004917733
VEGFA	169.32985	1.064961273	0.286176727	3.721341301	0.000198167	0.005166315
ZNF488	108.9528179	1.012659809	0.272202282	3.720247321	0.000199028	0.005174722
PFN2	662.9966127	-0.43226541	0.116510893	-3.710085787	0.000207189	0.005372395
SLC48A1	699.1180112	0.56070046	0.151388885	3.703709565	0.00021247	0.005494507
EPB41L2	228.1256826	-0.747924657	0.202080352	-3.701125076	0.000214646	0.005535901
LOC107985304	846.4613553	-0.441038701	0.119462132	-3.691870314	0.000222611	0.005725983
CSNK1G2	168.5504769	0.817040993	0.221404929	3.690256565	0.000224028	0.005747065
RFNG	116.552458	0.925967475	0.251666158	3.679348401	0.000233831	0.005982582
ABCC1	1879.331704	0.350237961	0.095240673	3.677399059	0.000235624	0.006012481
PAQR5	1342.566076	-0.40974696	0.111474397	-3.675704652	0.000237194	0.00603652
EPDR1	588.6029943	0.456803328	0.124572811	3.666958488	0.000245453	0.006229938
SLC1A4	103.5127223	1.110505726	0.302895816	3.666296025	0.000246089	0.006229938
ZFP36L2	148.3223468	-0.838125392	0.229040078	-3.659295784	0.000252909	0.006385794
STAMBPL1	127.2937221	-0.884178679	0.241726591	-3.65776341	0.000254426	0.006407266
EFCAB14	219.1810568	0.71679496	0.196190674	3.653562862	0.000258626	0.006496048
ZNRF1	107.7608462	1.061606423	0.290935485	3.648941009	0.000263324	0.006596804
PA2G4	1005.387024	-0.463555579	0.127112762	-3.64680596	0.00026552	0.006634559
PHGDH	83.78374678	1.222020776	0.335396387	3.643512044	0.000268943	0.006685355
SMARCD2	245.240564	0.628303296	0.172425952	3.64390215	0.000268536	0.006685355
KITLG	327.0718299	0.634296885	0.174145233	3.642344225	0.000270166	0.006698457
HAPLN3	61.12240825	1.416247921	0.389208387	3.638790858	0.000273921	0.006774091
PLXND1	288.35965	0.831115435	0.228899314	3.63092147	0.000282411	0.006966141
GALNT13	69.86417991	-1.245844217	0.343219293	-3.629878163	0.000283555	0.006976469
PLEKHA7	142.4778778	0.964607106	0.266040242	3.625793976	0.000288075	0.007069595
MYRF	303.2310592	0.659380892	0.181993621	3.62309892	0.000291094	0.007125518
BTG2	452.1729476	0.544504252	0.150450117	3.619168028	0.000295552	0.007216262
STAG3	89.35668392	1.441514807	0.398406705	3.618199163	0.00029666	0.007224987
DPYSL4	195.6215369	0.758637519	0.209766754	3.616576535	0.000298525	0.007252049
MED13	1106.887733	-0.353032968	0.097647679	-3.615374913	0.000299913	0.00726742
SLC4A11	121.3264279	1.061843633	0.293774895	3.614480508	0.00030095	0.00727423
ERBB2	354.0413291	0.639480288	0.177194654	3.608914116	0.000307481	0.007413461
GALM	183.6197158	0.829833076	0.230007227	3.607856527	0.000308737	0.007425128
DDX21	1203.594885	-0.420811908	0.116894167	-3.599939329	0.000318291	0.00763582
MAP3K2	376.3888402	-0.55741067	0.154894886	-3.598638311	0.000319888	0.007655024
CTPS1	517.81163	-0.493103633	0.137445907	-3.587619609	0.000333711	0.007947345
LOC107986486	57.10757098	1.358487594	0.378663571	3.587584596	0.000333755	0.007947345
GSN	216.6328431	0.774580355	0.216252573	3.581831854	0.000341193	0.008104396
TP53INP1	302.4785714	0.602075147	0.168395673	3.575359955	0.000349746	0.008287093
AMIGO2	689.9019298	-0.435555891	0.121897466	-3.573133277	0.000352735	0.008322723
TSPAN14	627.9008521	0.63462699	0.177619824	3.572951352	0.00035298	0.008322723
GLMP	173.2116756	0.808527999	0.226400245	3.57123288	0.000355305	0.008357047
GDPD5	87.03272772	1.302190124	0.365200625	3.565684274	0.000362908	0.008515062
GNS	730.2693422	0.395207441	0.110911963	3.563253507	0.000366287	0.008573424
ARPC1B	561.2849357	0.506656901	0.142245742	3.561842291	0.000368262	0.008596485
MAP2K6	64.20033591	1.517510455	0.426114438	3.561274433	0.000369059	0.008596485
CCND3	450.1009489	0.504468723	0.141738952	3.559139639	0.000372072	0.00862489
EIF4A2	802.7614583	-0.405945915	0.114047753	-3.559438096	0.000371649	0.00862489
ACTN4	6371.204808	0.317793522	0.089521042	3.549931011	0.000385332	0.008910805
MAN2A1	525.0582141	-0.448981735	0.126517194	-3.548780385	0.00038702	0.008928369
TMEM156	422.0746495	-0.488486074	0.137893518	-3.542487576	0.000396372	0.009122248
CD151	1302.486357	0.400383596	0.113119191	3.539484271	0.00040091	0.009204656
CALM2	1433.255523	-0.371821824	0.105091886	-3.538064051	0.000403072	0.009229007
HNRNPU	2070.149501	-0.33237005	0.093972057	-3.536902998	0.000404848	0.009229007
PNPO	338.6027842	0.585528662	0.165520299	3.537503652	0.000403929	0.009229007
CALU	1064.583305	-0.379139454	0.107332057	-3.532397175	0.00041181	0.009321448
CHMP4B	323.8790242	0.573748132	0.162385056	3.533256975	0.000410473	0.009321448
ZMIZ2	600.2304679	0.490209772	0.138771331	3.532500337	0.00041165	0.009321448
CYFIP2	1319.403587	0.346124362	0.098142007	3.526770759	0.000420661	0.00949943
MIR614	128.7042937	0.892205759	0.253322734	3.522012201	0.000428284	0.009648937
GNPTAB	268.3291746	0.603226712	0.171397652	3.519457257	0.000432431	0.009696931
MYO18A	405.7482656	0.541776399	0.153937278	3.519461982	0.000432423	0.009696931
CDH1	81.10751264	1.2824309	0.365228482	3.511311311	0.000445902	0.009975758
WASHC4	398.4099445	-0.564026017	0.160795855	-3.50771491	0.000451973	0.010088124
CRK	589.3521644	-0.456761501	0.130342917	-3.504306273	0.000457799	0.010194495
HNRNPC	1498.814405	-0.332511569	0.095023544	-3.499254551	0.000466561	0.010320748
MAP3K9	224.9412983	0.706746082	0.201974613	3.499182744	0.000466687	0.010320748
PTK2B	77.84276583	1.115978869	0.318914942	3.499299412	0.000466482	0.010320748
ADAMTS7	156.4935177	0.754319375	0.216390248	3.4859213	0.000490445	0.010821292
TMSB10	2217.465612	-0.438395596	0.125901479	-3.482052799	0.000497586	0.010953714
ADAR	1358.507648	0.338775217	0.097357387	3.479707366	0.000501962	0.011024822
ALDH2	338.2763377	0.716747274	0.206059648	3.478348526	0.000504513	0.011055626
GNL3L	875.541257	-0.386679942	0.111288501	-3.474572291	0.000511668	0.011186933
S100A10	970.1426846	-0.374734154	0.107966832	-3.470826603	0.000518859	0.011307039
SHROOM3	247.9574657	0.617550591	0.17794342	3.470488483	0.000519513	0.011307039
STARD7-AS1	59.76646449	-1.290728994	0.372277513	-3.467115125	0.000526077	0.011424054
SLC44A2	73.69154366	1.452880827	0.419344905	3.464644038	0.000530934	0.011503564
PRPF3	264.8011976	-0.76706316	0.221722656	-3.459561481	0.000541056	0.011696531
PCNX3	491.6325024	0.496643427	0.144035641	3.448059278	0.00056463	0.012178793
SOCS3	265.1769643	-0.602272005	0.174736707	-3.446740045	0.000567394	0.012211035
ANK1	217.1854572	0.716786524	0.208017776	3.445794575	0.000569383	0.012213784
UBE2D2	352.0637746	-0.500863131	0.145368474	-3.44547286	0.000570061	0.012213784
SH2D5	114.5935468	-1.006948668	0.292413375	-3.443579375	0.000574068	0.012272299
LOC107985770	283.7434914	0.762758474	0.221541479	3.442960104	0.000575384	0.012273162
CRIP2	105.5107595	0.96753079	0.281110883	3.441811928	0.000577832	0.012298102
LOC145694	765.4094139	-0.4225685	0.122903401	-3.438216501	0.000585559	0.012435057
HPS5	177.4061408	-0.725713454	0.211275644	-3.434912986	0.000592744	0.012559908
CDK12	849.477404	-0.376565007	0.10968467	-3.433159863	0.00059659	0.012613622
CHAC1	55.17124078	1.447724286	0.421808027	3.432187613	0.000598733	0.012618644
MXD1	74.93377125	-1.39811112	0.407391345	-3.431862604	0.000599451	0.012618644
SH3RF1	231.8000463	-0.597883603	0.174272769	-3.430734521	0.000601949	0.012643566
FASN	1973.707714	-0.365528009	0.106657923	-3.427105996	0.000610051	0.012785816
CD55	425.524228	0.546212343	0.159413572	3.426385435	0.000611672	0.012791918
COL4A6	300.2548837	-0.570764726	0.166732847	-3.423229062	0.000618819	0.012913318
SOX9	128.3866565	0.914857634	0.267355482	3.421877228	0.000621904	0.0129496
DOCK4	178.0802412	-0.865920839	0.253179947	-3.420179406	0.000625798	0.013002552
IPO5	728.5549896	-0.37861717	0.110804083	-3.416996554	0.000633161	0.01309894
YWHAZ	1886.364371	-0.297920303	0.087174052	-3.417534197	0.000631912	0.01309894
ABCC2	3071.790554	-0.333734481	0.097685887	-3.416404256	0.00063454	0.013099297
TRNP1	1478.315911	-0.399301517	0.116913803	-3.415349644	0.000637002	0.013121966
BIRC3	1368.983229	-0.871259436	0.255655027	-3.407949559	0.00065453	0.013454226
MIR22HG	150.3932893	-0.831775946	0.244130676	-3.407093109	0.000656587	0.013467738
KPNB1	2566.276491	-0.309202263	0.090829132	-3.404219067	0.000663535	0.013581294
CNTNAP3	89.53558244	1.014445261	0.298944466	3.39342378	0.000690248	0.014069967
NRG1	1406.001264	-0.314425451	0.092658238	-3.393389056	0.000690335	0.014069967
GALNT1	453.4474685	0.607754331	0.17915937	3.392255349	0.000693198	0.014083127
SULF2	1257.866537	0.414532428	0.122209768	3.391974581	0.000693909	0.014083127
JAG1	836.2208554	-0.483704901	0.142864761	-3.385753764	0.00070983	0.014333342
MMP24	344.9706777	0.662662742	0.195687041	3.386339424	0.000708317	0.014333342
RICTOR	481.8058414	-0.52401662	0.154786526	-3.385414961	0.000710707	0.014333342
CLCN5	106.1721302	-0.918571258	0.271491827	-3.383421399	0.000715887	0.014405985
EIF4EBP2	317.9927929	0.713354274	0.210871992	3.382878244	0.000717304	0.014405985
CARD10	176.0229342	0.802569377	0.237412045	3.380491406	0.000723563	0.014501416
SPATA20	427.6077876	0.493350082	0.145971822	3.379762443	0.000725485	0.014509701
SERTAD2	312.7913829	-0.653918668	0.193876598	-3.372860233	0.000743917	0.014847473
AGFG1	665.6830433	-0.40580124	0.120424547	-3.369755166	0.00075235	0.014984693
SELENON	554.8288424	0.503014827	0.149379329	3.367365695	0.0007589	0.015083918
TMEM265	81.65360893	-1.030368788	0.306083119	-3.366303877	0.000761827	0.015110885
CREM	84.68197296	-1.026064901	0.305240226	-3.361499616	0.000775205	0.015313077
MGRN1	508.6177425	0.445030632	0.132385903	3.361616478	0.000774877	0.015313077
EDN1	214.5915466	-0.65864202	0.195989829	-3.360592855	0.000777754	0.01533195
IGFBP7	97.91278339	1.085090984	0.322985011	3.359570709	0.000780637	0.015357311
CHD1	341.0353767	-0.544758433	0.162213909	-3.358272022	0.000784314	0.015398162
AARS	705.9331115	0.381153763	0.113670739	3.353138768	0.000799006	0.015654666
ARHGEF3	97.7901151	1.354829368	0.404509034	3.349317953	0.000810108	0.015839911
CLTC	4061.603307	-0.302519852	0.090475483	-3.343666624	0.00082679	0.016100653
FSTL1	314.3313358	0.538185021	0.160930256	3.344212797	0.000825164	0.016100653
YBX3	1026.36913	0.377130152	0.112816514	3.342863008	0.000829188	0.016114729
KIF3C	231.814334	0.70456194	0.210820374	3.342001191	0.000831767	0.016132256
NRP1	944.4955508	0.446490602	0.133722811	3.338926235	0.000841029	0.016279071
RPL23A	2155.561081	-0.303432537	0.090982424	-3.335067626	0.000852787	0.016473508
PSME1	134.7936663	0.781788036	0.234643514	3.331811829	0.000862826	0.016634036
EPHA2	1813.207012	-0.328931381	0.098754772	-3.330789721	0.000866	0.016661839
MATN2	113.1070051	0.936329405	0.281167794	3.330144582	0.000868009	0.016667159
MTUS1	410.296677	0.599944261	0.180240606	3.328574359	0.000872917	0.016728011
MTCL1	498.2032804	0.564079513	0.169624108	3.32546782	0.000882703	0.016881912
GAMT	197.6240488	0.753499172	0.226928168	3.320430324	0.000898788	0.017155436
CYCS	480.8775658	-0.471376524	0.141999033	-3.319575588	0.000901544	0.017173966
PTPN14	783.4121327	-0.422251124	0.127300187	-3.316971744	0.000909988	0.017300566
AKAP2	602.3164358	-0.4514686	0.136312988	-3.311999888	0.000926316	0.017530715
PAFAH1B1	759.2899757	-0.385518421	0.1164137	-3.311624157	0.000927561	0.017530715
PSMD11	805.3391314	-0.425554728	0.128472138	-3.312428154	0.000924899	0.017530715
TRIM47	289.9841701	-0.576779169	0.174286181	-3.309379814	0.000935029	0.017637214
LOC100129931	239.7016249	0.583055798	0.176326628	3.306680365	0.000944086	0.017773195
PINK1	340.373653	0.512189559	0.154977438	3.304929835	0.000950002	0.017849643
LMCD1	301.3458722	-0.57556264	0.174203254	-3.303971812	0.000953254	0.017875838
PALM2-AKAP2	602.6604621	-0.451257171	0.136620686	-3.302993012	0.000956588	0.017903451
EHD1	804.6225505	-0.490383461	0.148540275	-3.301350151	0.000962207	0.017960555
PPP1R10	848.0891776	-0.434294086	0.131563983	-3.301010489	0.000963373	0.017960555
MYD88	153.4457149	0.856246168	0.259684503	3.297255551	0.000976346	0.018167216
QKI	395.2914414	-0.487097181	0.147783569	-3.296017166	0.00098066	0.018212261
VLDLR	115.8062855	0.884575744	0.268520152	3.294262035	0.000986805	0.01829106
ENAH	974.7400897	-0.345466997	0.104972723	-3.291016822	0.000998259	0.0184678
COX10	153.4135202	-0.799867875	0.243202365	-3.288898421	0.001005803	0.018571644
PODXL	297.9258202	0.512610917	0.155956986	3.286873705	0.001013063	0.01866985
CD44	2637.488218	-0.324321516	0.098750325	-3.284257699	0.001022514	0.018807998
RNF38	110.8947745	0.840571115	0.256237354	3.280439414	0.001036455	0.019028052
PNKD	211.2278051	0.60172489	0.183662699	3.276249847	0.001051955	0.019275815
LOC105371453	704.9726888	-0.456862625	0.139570497	-3.273346694	0.00106282	0.019401008
PLA2G4A	91.15361351	1.12942001	0.345002928	3.273653405	0.001061667	0.019401008
SLC41A3	67.90722379	1.101087473	0.336997841	3.267342808	0.001085621	0.019779692
CLVS1	438.5945007	-0.45564966	0.139512803	-3.266006063	0.001090759	0.019817298
ETS2	109.0004209	-0.946496563	0.289913385	-3.264756342	0.001095583	0.019817298
LTBP1	252.3985247	0.703935731	0.215622471	3.264667768	0.001095925	0.019817298
NECTIN2	354.8787846	0.543660595	0.166525922	3.264720529	0.001095721	0.019817298
CCNH	181.2547628	-0.732673686	0.22477394	-3.259602454	0.001115685	0.02009904
EFR3B	234.8625655	-0.564975862	0.173312539	-3.259867213	0.001114644	0.02009904
HSPA9	2099.191348	-0.346018003	0.106230989	-3.257222816	0.001125081	0.020206721
STRAP	826.8269564	-0.348459681	0.106987089	-3.25702553	0.001125863	0.020206721
HSPB1	820.7456731	0.361024673	0.110947634	3.25400965	0.001137884	0.020384442
SERINC2	171.8107983	0.730470462	0.22461306	3.252128177	0.001145444	0.020481723
CCDC47	525.6513633	-0.462531958	0.142508883	-3.245635986	0.001171886	0.020884379
OSGIN2	439.9367302	-0.628459112	0.193638099	-3.245534398	0.001172304	0.020884379
SYNCRIP	642.0254123	-0.464563403	0.143455834	-3.238372317	0.001202138	0.021376283
FLOT2	658.8010308	0.374027154	0.115539973	3.237209994	0.001207046	0.021423945
SQOR	276.0895629	-0.560926688	0.173442237	-3.234083571	0.001220337	0.021619974
WDR34	337.0326748	0.624652269	0.193251789	3.232323337	0.00122788	0.021713619
PC	165.3787629	0.671722011	0.207925274	3.230593358	0.001235336	0.021765436
RIPK4	61.08288863	1.272090735	0.393743603	3.230759113	0.001234619	0.021765436
TBC1D9	172.7403551	0.679563636	0.210848499	3.222994891	0.001268578	0.022310278
ASL	56.75239491	1.330123426	0.412793219	3.222251156	0.001271876	0.022327457
PICALM	755.4401424	-0.351716827	0.109197	-3.220938551	0.001277715	0.022389111
CORO1B	296.3104464	0.533318985	0.16560671	3.220394788	0.001280142	0.022390842
CEACAM1	81.90673135	1.383676616	0.429991988	3.217912553	0.001291272	0.022544528
FMNL2	421.8606406	-0.468477639	0.145681248	-3.215771727	0.001300943	0.022672226
TNFRSF12A	1095.675227	-0.412631302	0.128527622	-3.210448432	0.00132528	0.023054607
NR1D1	252.9633241	-0.589461011	0.184182092	-3.20042521	0.00137225	0.023828597
GCFC2	414.3362793	-0.507961465	0.158746879	-3.199820175	0.001375134	0.023835648
NHLRC2	303.8128484	-0.505787978	0.158290322	-3.195318396	0.001396767	0.024167076
PAPLN	116.6517255	0.946067955	0.296244287	3.193539915	0.001405399	0.024272781
TXNRD1	9880.922523	-0.305662306	0.095738392	-3.192682676	0.001409578	0.024301319
MSANTD3-TMEFF1	108.858674	-0.849648323	0.266232874	-3.191372692	0.001415985	0.024324599
SELENOI	522.0322718	-0.411676876	0.128996554	-3.191378856	0.001415955	0.024324599
NXN	157.1390283	0.683862744	0.214461444	3.188744465	0.001428921	0.024459471
TP53	427.1598416	0.449212666	0.140869432	3.188858356	0.001428358	0.024459471
SLC38A2	2092.60125	-0.317722512	0.099780516	-3.184213953	0.001451477	0.024801434
CCND1	2533.489971	0.322899105	0.101424426	3.183642426	0.001454345	0.024806389
CUL3	402.2707209	-0.467913635	0.147056931	-3.181853655	0.001463357	0.024915926
PLD3	996.8639252	0.354487946	0.111436081	3.181087686	0.001467232	0.024937762
GDF15	1919.37033	0.319549247	0.100544949	3.178173065	0.001482063	0.025057016
INTS13	137.5799897	-0.820491881	0.258124026	-3.178673038	0.001479509	0.025057016
ZNF770	525.21708	-0.461273741	0.145129466	-3.178360364	0.001481105	0.025057016
MPST	110.3763443	0.853687271	0.26889105	3.174844498	0.001499168	0.025301751
NCL	3152.962216	-0.327335381	0.10318342	-3.172364138	0.001512033	0.025474179
CTSA	466.2878001	0.415329794	0.130990204	3.170693542	0.001520755	0.025531696
SUPT16H	750.380154	-0.390593201	0.123187497	-3.170721132	0.00152061	0.025531696
RPH3AL	170.5822112	0.832915598	0.262964446	3.167407651	0.001538046	0.025777
EIF2S1	523.0362206	-0.471070034	0.148796087	-3.165876492	0.001546164	0.025823091
MYOF	3394.085008	-0.262956721	0.083058639	-3.165916585	0.001545951	0.025823091
GOLM1	647.3453021	0.493763102	0.156212054	3.160851481	0.001573087	0.026227202
LYNX1	121.9179736	0.776146019	0.245660336	3.159427487	0.001580794	0.026306547
SPTB	100.032493	0.990345481	0.313503333	3.158963164	0.001583315	0.026306547
ASAH1	472.2724814	0.453802437	0.143714475	3.157666883	0.001590372	0.026378235
NOP16	260.6682328	-0.599673754	0.190101085	-3.15449938	0.001607737	0.026574625
TCTN3	158.4949455	0.677208304	0.214665747	3.154710577	0.001606574	0.026574625
UFM1	96.07284013	-0.950829205	0.301545534	-3.153186165	0.001614988	0.026648683
SLC39A14	957.6083332	-0.34425451	0.109233309	-3.151552524	0.00162405	0.026752322
TPM1	1055.60564	-0.384227731	0.121970802	-3.150161563	0.001631802	0.026834077
TLE4	390.565021	-1.157728844	0.367836816	-3.147397961	0.001647306	0.027042803
AVL9	441.6199116	-0.440491711	0.14019551	-3.14198158	0.001678086	0.027454399
MACF1	1789.69695	-0.293135916	0.093285594	-3.142349227	0.00167598	0.027454399
UBE3A	285.3878001	-0.572053751	0.182136039	-3.140804832	0.001684843	0.027518144
CPEB2	283.767749	-0.53641602	0.170922587	-3.138356553	0.001698981	0.027702024
NPAS2	568.8953967	0.416309367	0.132813019	3.134552398	0.001721165	0.028016258
LAMP1	495.0887499	0.458882066	0.146515998	3.131958774	0.001736443	0.028217192
CHD2	950.3571049	-0.427051231	0.136444823	-3.129845604	0.001748982	0.02837303
AK1	231.4536456	0.558271196	0.178625631	3.125370041	0.001775815	0.028759835
ESF1	150.8159912	-0.747215737	0.23931053	-3.122368823	0.00179402	0.028995465
FARSB	271.9821992	-0.533615351	0.170922103	-3.121979797	0.001796393	0.028995465
CIC	1204.614046	0.319125294	0.102302352	3.119432626	0.001811997	0.029198343
RRAGC	110.0216013	-0.856730408	0.27476885	-3.11800413	0.001820803	0.029291171
ARSA	102.6548489	1.090474236	0.350057018	3.115133194	0.001838619	0.0295284
PDLIM5	458.2527284	0.521939087	0.167582076	3.114528124	0.001842394	0.029539716
MGST2	160.5070159	0.670783413	0.215651725	3.110494075	0.001867746	0.029896374
IDS	2021.807892	-0.266208016	0.085716859	-3.105666952	0.001898504	0.030338222
TNRC18	1447.515042	0.286622813	0.092305714	3.105147005	0.001901845	0.030341205
RAB27B	274.8029963	-0.551637389	0.177749544	-3.103453184	0.001912765	0.030464899
INTS6	139.1499334	-0.731497562	0.235757099	-3.102759427	0.001917254	0.030485927
FAT3	128.553128	0.753939706	0.243041067	3.102108277	0.001921477	0.030502649
DLC1	102.8423185	0.818992393	0.264526876	3.096064962	0.001961074	0.031079953
SNAPC3	227.6147589	-0.619117223	0.200048344	-3.094838027	0.001969204	0.031133824
ZNF618	261.0264473	0.514364175	0.166214762	3.094575778	0.001970946	0.031133824
CELSR2	196.03504	0.637094705	0.205946303	3.093499116	0.001978111	0.031144733
FADS2	2251.386645	0.308705526	0.099779726	3.093870247	0.001975639	0.031144733
PRPF4	310.8641262	-0.569864015	0.184610475	-3.086845507	0.002022927	0.031798298
SIRT1	125.6580501	-0.807937676	0.262013148	-3.083576842	0.002045283	0.032044985
USP32	378.4137097	-0.457624395	0.148405174	-3.083614819	0.002045022	0.032044985
EIF3D	763.4823618	-0.351185623	0.113965728	-3.081502023	0.002059591	0.032164388
TKT	4784.396923	0.325329879	0.105567829	3.081714229	0.002058123	0.032164388
STC2	235.8212626	-0.648465848	0.210565612	-3.079637949	0.002072524	0.032313902
DCAF11	167.0075249	0.765417915	0.248580712	3.079152482	0.002075904	0.032314234
NUPR1	100.8771778	1.032556729	0.335551651	3.077191623	0.002089609	0.032475026
ZNF335	262.7392839	-0.595010212	0.193402936	-3.076531434	0.002094242	0.032494532
PHLDA2	104.1263733	-1.088882578	0.354314467	-3.073209478	0.002117698	0.032752817
TRNP	1399.966024	0.34266814	0.111498011	3.0733117	0.002116972	0.032752817
GEM	106.1856655	-1.079535944	0.351504602	-3.071185805	0.002132104	0.032874727
TRIM16L	973.6595329	-0.30368884	0.098900049	-3.070664204	0.002135832	0.032874727
ZNF260	244.2850725	-0.572118745	0.186316214	-3.070686839	0.00213567	0.032874727
MAN2B1	273.3029928	0.502540455	0.163802845	3.067959257	0.00215526	0.033120769
SRP72	464.1559516	-0.410536112	0.134096814	-3.061490417	0.00220238	0.033790909
CERS2	873.7756339	-0.354558752	0.11585501	-3.060366155	0.002210665	0.033810177
TP53I3	1140.209629	0.29874936	0.097616859	3.060427897	0.00221021	0.033810177
EIF5A	2071.35371	-0.288384772	0.09430558	-3.057982051	0.002228329	0.03393213
GPATCH8	391.9499416	0.447174683	0.146237685	3.057862149	0.002229221	0.03393213
SEC62	511.6844332	-0.455292839	0.14886072	-3.058515626	0.002224365	0.03393213
CDK6	603.0979367	-0.385652596	0.126167705	-3.056666488	0.002238131	0.034013941
C8orf33	393.3900257	-0.533870771	0.174834769	-3.053573231	0.002261335	0.034312374
C15orf39	322.1183183	0.503409859	0.165161921	3.04797774	0.00230387	0.034793138
RTEL1	67.2818283	1.065961475	0.349672451	3.048457123	0.002300197	0.034793138
VGLL3	297.9818123	0.630995789	0.207020569	3.047985961	0.002303807	0.034793138
RPL36A	375.7499959	-0.425043614	0.139482954	-3.047279978	0.002309225	0.034819351
SLC35F6	671.4752191	0.35347565	0.116027603	3.046478938	0.002315387	0.034857626
NUP210	619.9226509	0.476478804	0.156461515	3.045341877	0.00232416	0.034935023
BCLAF1	573.231939	-0.436637818	0.143482102	-3.043151814	0.002341142	0.035127352
HLA-C	169.7710433	0.710720654	0.233614237	3.042283143	0.002347909	0.035127352
VAMP8	74.506137	1.077917176	0.354308144	3.042315555	0.002347656	0.035127352
CTSF	87.86813657	0.908532451	0.298713814	3.041481208	0.002354173	0.035166367
MAR8	168.6176599	0.678830209	0.223482913	3.037503845	0.002385464	0.035578543
DPH3	126.0929676	0.781461525	0.257633919	3.033224544	0.002419555	0.036031143
EVA1C	117.1338912	0.854789297	0.28186417	3.032628437	0.002424339	0.036046587
POLK	256.663126	-0.536620974	0.177286503	-3.026857459	0.002471105	0.036685225
CTNND1	978.126147	0.305634248	0.101000344	3.026071344	0.002477538	0.036724066
CMTR2	136.5290878	-0.688490505	0.227583016	-3.02522797	0.002484458	0.036769976
PTPN12	434.2420964	-0.426393728	0.141038137	-3.023251288	0.002500745	0.036954173
RABGGTA	141.2678573	0.684049567	0.226331011	3.022341321	0.002508275	0.037008605
G6PC3	321.1280017	0.642268818	0.212610287	3.020873663	0.002520465	0.037131506
SORL1	169.3197971	0.743054962	0.24643962	3.015160307	0.002568435	0.037722659
UTRN	425.447962	-0.526712964	0.17466592	-3.015545133	0.002565178	0.037722659
PBXIP1	211.6258756	0.574424176	0.190771513	3.011058449	0.002603387	0.038159769
TYK2	197.5658857	0.705309706	0.234264666	3.01073875	0.00260613	0.038159769
PHKB	296.4162579	0.525914223	0.17495487	3.005999342	0.002647096	0.0387007
MEPCE	318.3305476	-0.591867747	0.197094731	-3.002960775	0.002673669	0.039029886
PARP14	378.2450346	0.568784836	0.189611306	2.999741139	0.002702091	0.03938503
EIF5B	688.4182877	-0.342584185	0.114264947	-2.998156414	0.002716182	0.039467255
NINJ1	487.2902977	0.42931676	0.143236198	2.99726442	0.002724143	0.039467255
NTN1	73.38324184	1.210535212	0.403872605	2.997319441	0.002723651	0.039467255
SNHG6	163.4687622	-0.652255946	0.217556426	-2.998100117	0.002716684	0.039467255
SAP30BP	294.6534406	-0.531100668	0.177242495	-2.996463503	0.002731309	0.039511572
FGFR1	503.9850661	0.40142112	0.133991097	2.995879047	0.00273655	0.039527938
PCM1	805.0340841	-0.322292606	0.107604122	-2.995169698	0.002742922	0.039560583
ATP5MPL	272.8082285	-0.509006266	0.170056379	-2.99316185	0.002761033	0.03976218
HIVEP2	156.0693533	-0.71442073	0.238724906	-2.992652684	0.002765643	0.039769035
SEMA3B	73.0096999	1.211667352	0.405003313	2.991746764	0.002773863	0.039827698
SNRNP25	70.77959592	0.999593988	0.334210801	2.990908687	0.002781487	0.039877646
LOC105369370	56.61839824	1.131589758	0.378474973	2.989866804	0.002790991	0.039954368
TBCA	204.744845	-0.576097999	0.192730552	-2.989136872	0.002797668	0.039990437
PDXK	821.0461014	0.396211857	0.132808268	2.983337291	0.002851236	0.040695682
CDIP1	91.20102439	0.921679857	0.309071519	2.982092496	0.002862855	0.040721896
CPSF1	354.8082796	0.484299065	0.162464526	2.980952685	0.002873532	0.040721896
GIPC1	573.6857411	0.47514223	0.159349735	2.981757273	0.002865991	0.040721896
KCNQ3	147.6318108	-0.696032228	0.233530648	-2.980474873	0.002878018	0.040721896
PEA15	1402.741711	-0.275744814	0.092461755	-2.982258043	0.002861307	0.040721896
RASAL2	284.8995777	-0.501435599	0.168242887	-2.980426735	0.002878471	0.040721896
LPIN1	275.1279254	-0.493953218	0.165979082	-2.975996802	0.002920379	0.041254107
SLC25A23	168.7018621	0.768850707	0.258489985	2.974392631	0.002935692	0.041409611
SERPINB1	246.3492925	0.526853145	0.177246985	2.972423733	0.002954586	0.041554266
UBASH3B	804.2432744	-0.418038227	0.140632114	-2.972565898	0.002953218	0.041554266
IPO7	1383.288593	-0.346150367	0.116495405	-2.97136497	0.002964792	0.041636935
TIGIT	724.7810683	-0.448936545	0.1511785	-2.969579301	0.002982078	0.041818649
GJA1	293.0095597	-0.511372755	0.172234782	-2.969044628	0.002987272	0.041830506
MCMDC2	147.6462619	-0.642119571	0.216320348	-2.968373419	0.002993804	0.041861036
KIAA1549L	112.9450997	-0.768735562	0.2590797	-2.967177915	0.00300547	0.041963165
ALDH5A1	76.89794653	0.96815669	0.326526741	2.965015019	0.003026682	0.042198082
CDS2	524.6592961	0.372282868	0.125592041	2.964223408	0.003034479	0.042245568
UBR5	940.3548388	-0.425472219	0.14365531	-2.961757687	0.003058884	0.042523793
SRPX	68.49407027	1.0506932	0.354907422	2.9604712	0.003071688	0.042640177
XPR1	530.9589124	0.364384444	0.123195877	2.957764926	0.003098783	0.042954317
MGST1	1686.552994	-0.290789907	0.098382672	-2.955702474	0.003119579	0.043132351
RFX5	185.4259685	0.616552181	0.208604598	2.955602073	0.003120594	0.043132351
CYTOR	118.7660511	-0.792281541	0.268598137	-2.949691125	0.003180918	0.043863771
MAGED1	345.1118873	0.456808708	0.154875362	2.949524714	0.003182631	0.043863771
WWC1	780.9224131	0.320010319	0.108524932	2.948726273	0.003190865	0.043914331
MALL	188.9077617	0.605904259	0.205519055	2.948165853	0.003196655	0.043931175
SNORA103	79.88605326	-0.960152628	0.325808874	-2.946981209	0.003208927	0.044036916
MVB12A	74.78660705	1.040823115	0.353432713	2.944897504	0.003230617	0.044271413
GTF3C3	185.6590403	-0.686197351	0.233049905	-2.944422354	0.003235581	0.044276375
EIF6	512.9878763	0.450216579	0.15317853	2.939162414	0.003291006	0.044843449
PACS2	281.3962817	0.54677512	0.185999231	2.939663331	0.00328569	0.044843449
SRSF1	808.7496614	-0.314144232	0.106877823	-2.939283592	0.003289719	0.044843449
FAM122B	63.97861595	1.126968756	0.383711962	2.937017524	0.003313854	0.04509091
JOSD1	511.2737329	-0.519907217	0.177081608	-2.935975252	0.003325008	0.045136711
TBC1D9B	582.4805906	0.3550314	0.120930649	2.935826454	0.003326604	0.045136711
ITM2C	336.3618366	0.47620188	0.162440479	2.93154689	0.003372784	0.045698854
ACSL3	1055.853476	0.440309815	0.150313502	2.929276538	0.00339752	0.045969259
ERGIC1	1407.568253	0.353307018	0.120637717	2.928661354	0.003404251	0.045995637
MED25	221.8466354	0.545594317	0.186334539	2.928036424	0.003411101	0.046023548
BLCAP	226.3727009	0.562325229	0.192271922	2.924635189	0.003448602	0.046464364
GMCL1	80.51452728	1.113119286	0.380718454	2.923733467	0.003458608	0.046533992
DSG2-AS1	71.22882571	0.997558826	0.341270885	2.923070412	0.003465981	0.046568073
MFSD11	493.6381559	-0.410832647	0.140594027	-2.922120206	0.003476573	0.046645238
LOC102724146	276.3252168	-0.592523405	0.20285628	-2.920902452	0.003490191	0.046762725
RETSAT	622.4341862	0.339837988	0.116370856	2.920301533	0.003496929	0.046787834
CDH2	125.7899718	0.722482009	0.247603332	2.917900992	0.003523962	0.047084051
MYC	537.0618302	-0.429402819	0.147432192	-2.912544493	0.003584971	0.047832765
AFF4	1395.051022	-0.271282421	0.093210998	-2.910412157	0.003609524	0.047958667
KIAA1522	462.3156434	0.412055807	0.141590152	2.910201033	0.003611963	0.047958667
NCLN	480.0712013	0.38259157	0.131470622	2.910091722	0.003613227	0.047958667
TWF2	235.6727295	0.532602598	0.18302528	2.909994718	0.003614349	0.047958667
SLX4IP	110.936518	-0.765198612	0.262995402	-2.909551298	0.00361948	0.047960601
PLA2G4C	98.41973684	-0.832488134	0.286170062	-2.909067878	0.003625081	0.047968753
TBC1D1	159.4653047	0.701830576	0.241338151	2.908079699	0.003636556	0.048054496
CEP350	421.1514248	-0.466943169	0.16061758	-2.907173488	0.003647109	0.048127826
TFRC	1369.388809	-0.357878707	0.12333375	-2.901709447	0.003711326	0.048908158
ZFAS1	555.2291592	-0.512078714	0.176524867	-2.90088713	0.003721079	0.048969601
BCL2L2	249.0438062	-0.541674554	0.186998132	-2.896684307	0.00377129	0.049562588
TOMM40	640.1828728	-0.384139619	0.132703065	-2.894730563	0.003794841	0.049804053
